# Supplementary material for: A bee’s-eye view of landscape change: differences in diet of 2 Andrena species (Hymenoptera: Andrenidae) between 1943 and 2021
Source: J Insect Sci. 2024 Sep 30;24(4):27. doi: 10.1093/jisesa/ieae093 (PMC11441578; doi:10.1093/jisesa/ieae093)
Supplement: ieae093_suppl_Supplementary_Table_S5 [file ieae093_suppl_supplementary_table_s5.xlsx]

## Sheet: Metadata
Metadata
Title
Historic pollen diet of two Andrena species (Hymenoptera: Andrenidae) in Bedfordshire, between 1943 and 2021.
Author(s)
Jennifer K Rowntree jennifer.rowntree@plymouth.ac.uk
School of Biological and Marine Sciences, University of Plymouth, PL4 8AA
ORCID ID: 0000-0001-8249-8057
Clare Boyes clareboyesvc47@gmail.com
Department of Natural Sciences, Manchester Metropolitan University, Manchester, M15 6BH
0000-0002-2319-9804
Emma Coulthard E.Coulthard@mmu.ac.uk
Department of Natural Sciences, Manchester Metropolitan University, Manchester, M15 6BH
0000-0001-8935-9092
Abstract
This dataset contains summarised details of pollen load composition for species of 32 species of UK Andrena bees, from the work of VH Chambers (1968). The data was collected in Bedfordshire between 1941 and 1949.
Research domain
Entomology
Keyword(s)
Andrenidae, Insect-Plant interactions, Pollinator
Funding Information
Not applicable
Research facility
Manchester Metropolitan University
Methods
This dataset was compiled using VH Chambers original work and a dataset included with Wood and Roberts (2018) paper. The data is a summary of 1157 analysed pollen loads of 32 species of Andrena bee in Chambers' work to give an idea of the overall use of species by these Andrena bees. In some cases the pollen was not identified by Chambers to species, only genus. The main spreadsheet contains the …
Related works
Chambers VH. 1968. Pollen collected by species of Andrena. Proc R Entomol Soc Lond A. 43:155–160 https://doi.org/10.1111/j.1365-3032.1968.tb01018.x
Wood TJ, Roberts SPM. 2017. An assessment of historical and contemporary diet breadth in polylectic Andrena bee species. Bio Conserv. 215:72–80. doi:10.1016/j.biocon.2017.09.009.

## Sheet: Pollens used by Andrena bees
Plant species found in pollen samples from Andrena bees identified by VH Chambers between 1941 and 1949	% of pollen used as proportion of total pollen type identified for all species	Number of bee species using pollen
Acer spp.	0.35937	8
Acer campestre	2.98126	6
Acer pseudoplatanos	3.93013	10
Aesculus hippocastanum	0.179645	2
Achillea spp.	2.96809	6
Aegopodium podagraria	0.144346	4
Alliaria petiolata	0.677464	7
Allium cepa	0.101212	2
Matricaria chamomilla	0	1
Anthriscus sylvestris	0.377544	6
Anthyllis vulneraria	0	0
Apiaceae spp.	0.00630048	1
Arctium minus	0.00702746	2
Asteraceae spp.	0.149111	3
Barbarea vulgaris	0.123183	4
Bellis perennis	1.11244	8
Betula pendula	0.0296446	3
Arabis caucasica	0.0605816	3
Aubrieta deltoidea	1.78603	3
Brassica arvensis	2.23384	3
Brassica rapa	0.205574	2
Brassicaceae spp.	0.846042	11
Bryonia dioica	0.472859	5
Caltha palustris	0.243942	1
Campanula rotundifolia	0.041357	1
Cardamine pratensis	0.0281906	2
Caryophyllaceae spp.	0.0191438	4
Castanea sativa	0.451777	4
Caucalis platycarpos	0.00129241	1
Centaurium erythraea	0.0210824	1
Centaurea cyanus	0.0516155	1
Centaurea nigra	1.28142	6
Chaerophyllum temulum	0.315994	6
Convolvulus arvensis	0.0659935	4
Cornus sanguinea	1.00129	1
Cirsium spp.	0.338611	6
Crataegus monogyna	6.7874	13
Crepis spp.	1.04249	5
Cytisus scoparius	0.486349	3
Daucus carota	0.0899031	2
Doronicum orientale	0.00363489	1
Epilobium spp.	0.0409532	3
Fagus sylvatica	0.550969	5
Filipendula spp.	1.28223	11
Graminae spp.	0.00872375	3
Helianthemum nummularium	0.106785	4
Hieracium spp.	0.033441	5
Hieracium pillosella	0.343134	3
Heracleum sphondylium	1.08053	11
Ilex aquifolium	0.353393	8
Hypochaeris radicata	0.435541	5
Laburnum anagyroides	0.0185784	2
Lamium spp.	0.104685	3
Linaria vulgaris	0.00177706	1
Ligustrum vulgare	0.0506462	2
Leontodon hispidus	0.0211632	3
Leucanthemum vulgare	0.18441	2
Lotus corniculatus	0.484168	3
Calendula arvensis	0.0277868	1
Mentha spp.	0.0134895	1
Mercuralis perennis	0.00565428	1
Narcissus spp.	0.158239	2
Calamintha nepeta	0.0584006	3
Onobrychis viciifolia	0.0401454	2
Pastinaca sativa	0.0382068	1
Papaver rhoeas	0.981179	1
Petasites hybridus	0.0476575	1
Pinus sylvestris	0.00436187	2
Plantago spp.	0.0282714	1
Potentilla erecta	0.660097	9
Potentilla sterils	0.00242326	1
Primula vulgaris	0.558643	2
Prunus spp. (cultivated plums and cherries)	5.74742	8
Prunus laurocerasus	0.000807754	1
Prunus avium / spinosa (pollen indistinguishable)	6.18942	9
Pyrus communis	4.72044	8
Quercus spp.	0.967771	6
Ranunuculus spp	0.388207	10
Ranunculus acris	0.00872375	4
Ranunculus bulbosa	0.422698	6
Ranunculus ficaria	3.64927	6
Ranunculus repens	0.0833603	2
Reseda spp.	0.0444265	1
Ribes spp.	0.0250404	2
Ribes nigrum	0.0105008	1
Ribes uva-crispa	0.0374798	1
Rosa arvensis	2.02997	7
Rosaceae spp.	0.940711	6
Pimpinella major	0.0491115	1
Rubus spp.	1.90679	12
Rubus ideaeus	0.675525	12
Rubus fruticosus	0.147658	5
Rumex acetosella	0.0339257	1
Salix spp.	1.76906	12
Salix alba	1.73788	4
Salix caprea	3.74354	7
Salix triandra	0.527787	2
Sambucus nigra	0.0315024	1
Hyacinthoides non-scripta	0.158562	2
Scrophularia auriculata	0.0408724	1
Senecio jacobaea	0.861632	5
Sinapsis alba	2.2853	14
Sonchus oleraceus	0.264943	1
Stellaria spp.	0.241034	6
Succisa pratensis	0.210501	1
Taraxacum spp.	2.81195	11
Thymus vulgaris	0.00113086	1
Trifolium spp.	0.092811	2
Trifolium pratense	4.64015	4
Trifolium repens	4.60404	5
Tussilago farfara	0.0361066	2
Ulex europea	0.469305	3
Vaccinium myrtillus	0.242326	1
Veronica chamaedrys	0.695153	6
Viburnum lantana	0.155977	3
Erysinium cheiri	0.0718901	1
Vicia sepium	0.0265751	1
Vicia fabia	0.145557	1
